# Supplementary material for: Unraveling the Anti-Aging Properties of Phycocyanin from the Cyanobacterium Spirulina (Arthrospira platensis)
Source: Int J Mol Sci. 2024 Apr 11;25(8):4215. doi: 10.3390/ijms25084215 (PMC11050328; doi:10.3390/ijms25084215)
Supplement: Supplementary file 1 [file ijms-25-04215-s001.zip]

Archive with 1 entries (1 files):
- ijms-2926340-supplementary.pdf
